# Supplementary material for: Transient Heat Stress During Early Seed Development Primes Germination and Seedling Establishment in Rice
Source: Front Plant Sci. 2018 Dec 5;9:1768. doi: 10.3389/fpls.2018.01768 (PMC6290647; doi:10.3389/fpls.2018.01768)
Supplement: Supplementary file 1 [file Table_1.xlsx]

## Sheet: Sheet1
Supplemental Table Normalised readcounts of ABA and GA pathway genes					Supplemental Table 1. Normalised read counts of ABA and GA pathway genes
	Locus_ID	48HAF			72HAF			Common name	Annotation (MSU)	bin.ID (mapman)	Hormone (ABA/GA)	Map man_Term.associated
		48CK	48MS	48SS	72CK	72MS	72SS
1	LOC_Os01g60270	1192.11	1557.71	1639.52	1032.8	1364.57	887.3		homeobox domain containing protein, expressed	17.6.1	GA	hormone metabolism.gibberelin.synthesis-degradation
2	LOC_Os02g49510	120.254	194.407	281.583	150.842	269.57	353.042		amino acid transporter, putative, expressed	17.6.1	GA	hormone metabolism.gibberelin.synthesis-degradation
3	LOC_Os03g05390	9738.02	9285.25	15981.2	10248.8	10286.6	12983.8		Citrate transporter protein, putative, expressed	17.6.1	GA	hormone metabolism.gibberelin.synthesis-degradation
4	LOC_Os03g07440	64.8513	68.5803	45.9096	47.3944	136.927	64.9199		putativ eribonuclease P, putative, expressed	17.6.1	GA	hormone metabolism.gibberelin.synthesis-degradation
5	LOC_Os03g17000	3552.93	5040.86	3884.69	3701.63	4099.45	2949.3		NAD dependent epimerase/dehydratase family domain containing protein, expressed	17.6.1	GA	hormone metabolism.gibberelin.synthesis-degradation
6	LOC_Os03g17840	2452.69	2519.68	1840.42	2078.93	1775.45	1357.61		expressed protein	17.6.1	GA	hormone metabolism.gibberelin.synthesis-degradation
7	LOC_Os03g21780	46.2168	89.0817	79.5845	44.4967	89.2682	57.3459		pentatricopeptide repeat domain containing protein, putative, expressed	17.6.1	GA	hormone metabolism.gibberelin.synthesis-degradation
8	LOC_Os03g60520	238.88	294.034	345.556	301.135	437.981	381.372		expressed protein	17.6.1	GA	hormone metabolism.gibberelin.synthesis-degradation
9	LOC_Os03g61080	1022.52	842.829	554.929	774.509	425.731	384.137		expressed protein	17.6.1	GA	hormone metabolism.gibberelin.synthesis-degradation
10	LOC_Os06g16420	472.826	357.847	273.709	451.984	412.176	243.096		amino acid transporter, putative, expressed	17.6.1	GA	hormone metabolism.gibberelin.synthesis-degradation
11	LOC_Os06g42720	14578.5	22301.3	42570.7	14832.2	20600.8	50111.5		amino acid transporter, putative, expressed	17.6.1	GA	hormone metabolism.gibberelin.synthesis-degradation
12	LOC_Os07g33660	633.645	580.306	418.738	478.532	531.963	344.021		expressed protein	17.6.1	GA	hormone metabolism.gibberelin.synthesis-degradation
13	LOC_Os07g37310	98.3319	202.935	138.228	99.4081	158.994	97.924		uncharacterized secreted protein, putative, expressed	17.6.1	GA	hormone metabolism.gibberelin.synthesis-degradation
14	LOC_Os02g17780	94.3911	63.0423	54.3315	54.3205	29.9198	54.5576		ent-kaurene synthase, chloroplast precursor, putative, expressed	17.6.1.1	GA	hormone metabolism.gibberelin.synthesis-degradation.copalyl diphosphate synthase
15	LOC_Os02g36210	762.014	124.095	87.0638	394.185	16.9095	81.9449		ent-kaurene synthase, chloroplast precursor, putative, expressed	17.6.1.1	GA	hormone metabolism.gibberelin.synthesis-degradation.copalyl diphosphate synthase
16	LOC_Os01g08220	876.778	615.902	739.287	728.23	198.271	508.709	d18|OsGA3ox2	gibberellin 3-beta-dioxygenase 2-2, putative, expressed	17.6.1.11	GA	hormone metabolism.gibberelin.synthesis-degradation.GA20 oxidase
17	LOC_Os01g66100	426.916	277.45	445.54	239.846	97.4428	182.471	sd1|GA20ox2	gibberellin 20 oxidase 2, putative, expressed	17.6.1.11	GA	hormone metabolism.gibberelin.synthesis-degradation.GA20 oxidase
18	LOC_Os05g50090	125.725	134.76	178.676	73.3957	54.244	136.902		oxidoreductase, 2OG-FeII oxygenase domain containing protein, putative, expressed	17.6.1.11	GA	hormone metabolism.gibberelin.synthesis-degradation.GA20 oxidase
19	LOC_Os08g32170	185.495	200.37	167.768	271.091	243.925	144.877		oxidoreductase, 2OG-FeII oxygenase domain containing protein, putative, expressed	17.6.1.11	GA	hormone metabolism.gibberelin.synthesis-degradation.GA20 oxidase
20	LOC_Os10g37880	705.112	670.014	1032.11	510.908	659.394	1081.58	GA20oxidase like	oxidoreductase, putative, expressed	17.6.1.11	GA	hormone metabolism.gibberelin.synthesis-degradation.GA20 oxidase
21	LOC_Os10g37899	822.975	668.425	925.195	794.125	631.317	830.591		transposon protein, putative, unclassified, expressed	17.6.1.11	GA	hormone metabolism.gibberelin.synthesis-degradation.GA20 oxidase
22	LOC_Os01g11150	107.766	185.345	197.07	23.6975	55.971	137.782		gibberellin 2-beta-dioxygenase, putative, expressed	17.6.1.13	GA	hormone metabolism.gibberelin.synthesis-degradation.GA2 oxidase
23	LOC_Os02g36140	337.429	34.8661	17.5626	142.188	6.4936	36.4677		terpene synthase, putative, expressed	17.6.1.2	GA	hormone metabolism.gibberelin.synthesis-degradation.ent-kaurene synthase
24	LOC_Os04g09900	559.871	82.7746	31.6002	262.975	16.8712	50.8886		ent-kaurene synthase, chloroplast precursor, putative, expressed	17.6.1.2	GA	hormone metabolism.gibberelin.synthesis-degradation.ent-kaurene synthase
25	LOC_Os04g52240	25.7549	27.3703	27.5333	15.0245	48.1112	27.4889		terpene synthase, putative, expressed	17.6.1.2	GA	hormone metabolism.gibberelin.synthesis-degradation.ent-kaurene synthase
26	LOC_Os06g37300	296.813	23.7585	53.0724	84.3718	77.1329	55.3177	OsKOS1	cytochrome P450, putative, expressed	17.6.1.3	GA	hormone metabolism.gibberelin.synthesis-degradation.ent-kaurene oxidase
27	LOC_Os06g37330	100.776	73.3439	82.0257	119.063	63.263	83.2978		cytochrome P450, putative, expressed	17.6.1.3	GA	hormone metabolism.gibberelin.synthesis-degradation.ent-kaurene oxidase
28	LOC_Os06g37364	787.749	819.481	743.334	840.427	598.012	692.589		cytochrome P450, putative, expressed	17.6.1.3	GA	hormone metabolism.gibberelin.synthesis-degradation.ent-kaurene oxidase
29	LOC_Os06g02019	23.5821	27.4809	17.4035	20.8028	53.7374	26.8231	KAO	cytochrome P450, putative, expressed	17.6.1.4	GA	hormone metabolism.gibberelin.synthesis-degradation.ent-kaurenoic acid hydroxylase/oxygenase
30	LOC_Os01g02200	316.877	307.05	335.101	282.03	399.596	672.466		armadillo/beta-catenin repeat family protein, putative, expressed	17.6.2	GA	hormone metabolism.gibberelin.signal transduction
31	LOC_Os03g49990	4213.97	5362.22	5419.09	3285.85	4632.39	3665.69		GRAS family transcription factor domain containing protein, expressed	17.6.2	GA	hormone metabolism.gibberelin.signal transduction
32	LOC_Os05g33730	988.98	1148.11	1323.48	951.923	1216.56	1359.87		gibberellin receptor GID1L2, putative, expressed	17.6.2	GA	hormone metabolism.gibberelin.signal transduction
33	LOC_Os06g03710	1412.89	700.429	288.862	1143.43	449.165	168.008		DELLA protein SLR1, putative, expressed	17.6.2	GA	hormone metabolism.gibberelin.signal transduction
34	LOC_Os11g03110	143.706	130.107	65.2124	109.814	108.442	46.3272		GRAS family transcription factor domain containing protein, expressed	17.6.2	GA	hormone metabolism.gibberelin.signal transduction
35	LOC_Os12g02870	227.437	301.484	148.96	272.798	274.713	102.934		GRAS family transcription factor domain containing protein, expressed	17.6.2	GA	hormone metabolism.gibberelin.signal transduction
36	LOC_Os02g48980	2992.24	3176.65	2421.12	2998.49	2964.61	1468.92		GPI-anchored protein, putative, expressed	17.6.3	GA	hormone metabolism.gibberelin.induced-regulated-responsive-activated
37	LOC_Os03g07380	855.118	642.667	438.67	720.751	431.65	352.804		expressed protein	17.6.3	GA	hormone metabolism.gibberelin.induced-regulated-responsive-activated
38	LOC_Os03g16350	112.004	87.9158	125.956	48.5422	113.654	105.345		DNA binding protein, putative, expressed	17.6.3	GA	hormone metabolism.gibberelin.induced-regulated-responsive-activated
39	LOC_Os03g41060	1629.28	1684.51	1714.3	1459.88	922.501	1852.41	GASR2	GASR2 - Gibberellin-regulated GASA/GAST/Snakin family protein precursor, putative, expressed	17.6.3	GA	hormone metabolism.gibberelin.induced-regulated-responsive-activated
40	LOC_Os03g55290	6118.6	7152.2	4489.16	8012.81	5690.27	3590.87	OsGASR1	GASR3 - Gibberellin-regulated GASA/GAST/Snakin family protein precursor, expressed	17.6.3	GA	hormone metabolism.gibberelin.induced-regulated-responsive-activated
41	LOC_Os04g39110	1955.19	1105.06	1545.25	758.82	471.656	910.605		GASR4 - Gibberellin-regulated GASA/GAST/Snakin family protein precursor, expressed	17.6.3	GA	hormone metabolism.gibberelin.induced-regulated-responsive-activated
42	LOC_Os04g55920	6097.76	4864.25	2874.89	4412.7	2850.09	2145.58		zinc-finger protein, putative, expressed	17.6.3	GA	hormone metabolism.gibberelin.induced-regulated-responsive-activated
43	LOC_Os05g31280	223.429	352.341	245.408	366.986	448.943	309.603		GASR5 - Gibberellin-regulated GASA/GAST/Snakin family protein precursor, expressed	17.6.3	GA	hormone metabolism.gibberelin.induced-regulated-responsive-activated
44	LOC_Os06g15620	3479.38	3802.67	3674.64	3204.84	4106.5	3997.74		GASR7 - Gibberellin-regulated GASA/GAST/Snakin family protein precursor, expressed	17.6.3	GA	hormone metabolism.gibberelin.induced-regulated-responsive-activated
45	LOC_Os06g51320	254.473	371.497	401.674	220.785	341.291	322.997		GASR8 - Gibberellin-regulated GASA/GAST/Snakin family protein precursor, expressed	17.6.3	GA	hormone metabolism.gibberelin.induced-regulated-responsive-activated
46	LOC_Os07g40240	2875.07	1900.1	1826.25	2160.99	848.615	759.729		GASR9 - Gibberellin-regulated GASA/GAST/Snakin family protein precursor, expressed	17.6.3	GA	hormone metabolism.gibberelin.induced-regulated-responsive-activated
47	LOC_Os08g41730	144.333	243.745	169.939	180.332	268.81	240.041		peptidase, T1 family, putative, expressed	17.6.3	GA	hormone metabolism.gibberelin.induced-regulated-responsive-activated
48	LOC_Os09g24840	104.457	188.023	124.412	150.26	117.522	105.701		GASR10 - Gibberellin-regulated GASA/GAST/Snakin family protein precursor, expressed	17.6.3	GA	hormone metabolism.gibberelin.induced-regulated-responsive-activated
49	LOC_Os09g32800	4997.22	4635.62	3231.03	5071.42	3819.47	2679.91		peptidase, T1 family, putative, expressed	17.6.3	GA	hormone metabolism.gibberelin.induced-regulated-responsive-activated
50	LOC_Os10g02625	126.839	65.0422	89.4603	619.712	52.4939	25.2035		gibberellin regulated protein, putative, expressed	17.6.3	GA	hormone metabolism.gibberelin.induced-regulated-responsive-activated
51	LOC_Os10g26540	1997.82	1952.3	1329.93	1511.89	1553.62	1228.81		expressed protein	17.6.3	GA	hormone metabolism.gibberelin.induced-regulated-responsive-activated
52	LOC_Os01g09300	1395.22	1762.67	1985.51	1755.35	1839.28	2100.37		oxidoreductase, putative, expressed	NA	GA	NA
53	LOC_Os07g01340	9.412	15.7975	9.9063	41.6131	109.217	48.7471		gibberellin 2-beta-dioxygenase 7, putative, expressed	NA	GA	NA
54	LOC_OS03G63970	1454.19	1523.58	2904.11	702.827	837.539	3757.47		gibberellin 20 oxidase 1, putative, expressed	NA	GA	NA
55	LOC_Os07g07420	39.7949	13.8994	24.8846	16.761	6.9311	40.0563		gibberellin 20 oxidase 1-B, putative, expressed	NA	GA	NA
56	LOC_Os01g55240	999.48	463.62	490.713	558.802	136.535	286.463		gibberellin 2-beta-dioxygenase, putative, expressed	NA	GA	NA
57	LOC_Os02g41954	2.6706	1.0044	2.1694	2.3134	22.5281	11.9513	GA2OX9	gibberellin 2-beta-dioxygenase 7, putative, expressed	NA	GA	NA
58	LOC_Os05g48700	1.0326	18.1977	21.2003	2.3112	24.2705	22.231		gibberellin 2-beta-dioxygenase, putative, expressed	NA	GA	NA
59	LOC_Os01g43610	81.6325	161.384	255.141	77.4493	225.373	106.246		DUF623 domain containing protein, expressed	NA	GA	NA
60	LOC_Os02g14720	943.896	1011.86	949.183	1015.51	1064.96	792.686		expressed protein	NA	GA	NA
61	LOC_Os03g10210	29.0645	45.9051	376.08	0.5776	0.8674	384.963		homeobox domain containing protein, expressed	NA	GA	NA
62	LOC_Os03g17350	89.1576	92.0719	64.3665	106.931	32.4835	49.3611	Rcn1	white-brown complex homolog protein, putative, expressed	NA	GA	NA
63	LOC_Os04g21950	449.581	379.541	562.086	430.607	482.685	441.659	WRKY51	WRKY51, expressed	NA	GA	NA
64	LOC_Os04g38720	703.471	455.52	276.114	465.271	566.35	246.819	OsORE1	no apical meristem protein, putative, expressed	NA	GA	NA
65	LOC_Os04g52090	742.887	461.796	772.951	214.438	559.203	656.365	OsAP2-39	AP2 domain containing protein, expressed	NA	GA	NA
66	LOC_Os08g05520	2.1246	1.3959	0.3988	2.3119	0.4298	1.2608		myb-like DNA-binding domain containing protein, putative,	NA	GA	NA
67	LOC_Os10g42320	1230.46	1209.97	1307.21	1979.2	1566.26	1083.4		nonsense-mediated mRNA decay protein 3, putative, express	NA	GA	NA
68	LOC_Os10g42690	831.714	993.963	952.937	494.149	624.094	581.048		jmjC domain containing protein, expressed	NA	GA	NA
69	LOC_Os01g38580	283.519	250.129	465.716	82.0598	366.606	985.462	CCD8A	beta,beta-carotene 9,10-dioxygenase, putative, expressed	17.1.1.1.10	ABA	hormone metabolism.abscisic acid.synthesis-degradation.synthesis.9-cis-epoxycarotenoid dioxygenase
70	LOC_Os01g51610	315.573	211.103	198.064	301.712	267.674	124.87	OsLFL1	B3 DNA binding domain containing protein, expressed	17.1.2	ABA	hormone metabolism.abscisic acid.signal transduction
71	LOC_Os01g64000	7.4063	8.3157	16.2553	27.1669	110.361	100.859	ABI5	bZIP transcription factor, putative, expressed	17.1.2	ABA	hormone metabolism.abscisic acid.signal transduction
72	LOC_Os01g68370	11.1094	23.6479	34.7908	45.0861	190.764	113.084		B3 DNA binding domain containing protein, expressed	17.1.2	ABA	hormone metabolism.abscisic acid.signal transduction
73	LOC_Os02g42430	122.984	149.973	29.5113	164.715	138.3	36.5598		GEM, putative, expressed	17.1.3	ABA	hormone metabolism.abscisic acid.induced-regulated-responsive-activated
74	LOC_Os02g42440	94.8889	104.331	73.2355	123.688	185.36	87.0494		GEM, putative, expressed	17.1.3	ABA	hormone metabolism.abscisic acid.induced-regulated-responsive-activated
75	LOC_Os02g51290	1301.93	1201.11	894.136	1096.4	1022.74	809.407		HVA22, putative, expressed	17.1.3	ABA	hormone metabolism.abscisic acid.induced-regulated-responsive-activated
76	LOC_Os03g04030	256.943	331.232	425.391	418.486	410.802	541.675		HVA22, putative, expressed	17.1.1	ABA	hormone metabolism.abscisic acid.synthesis-degradation
77	LOC_Os03g08860	879.172	823.945	919.441	1022.49	949.205	739.955		GRAM domain containing protein, expressed	17.1.3	ABA	hormone metabolism.abscisic acid.induced-regulated-responsive-activated
78	LOC_Os03g16170	375.168	251.93	346	232.328	189.489	277.208		protein phosphatase 2C, putative, expressed	17.1.3	ABA	hormone metabolism.abscisic acid.induced-regulated-responsive-activated
79	LOC_Os03g20530	2750.76	3390.42	2555.23	2350.52	3029.01	1953.21		DUF630/DUF632 domains containing protein, putative, expressed	17.1.1	ABA	hormone metabolism.abscisic acid.synthesis-degradation
80	LOC_Os03g24450	1362.19	1462.72	1236.95	1359.95	1058.99	1128		OsPOP8 - Putative Prolyl Oligopeptidase homologue, expressed	17.1.1	ABA	hormone metabolism.abscisic acid.synthesis-degradation
81	LOC_Os03g24730	254.261	287.695	225.258	223.677	249.314	120.134		expressed protein	17.1.1.1.12	ABA	hormone metabolism.abscisic acid.synthesis-degradation.synthesis.abscisic aldehyde oxidase
82	LOC_Os03g31550	2607.14	3188.46	4806.99	2857.51	3690.23	5339.48		aldehyde oxidase, putative, expressed	17.1.1	ABA	hormone metabolism.abscisic acid.synthesis-degradation
83	LOC_Os03g44380	127.767	73.1367	41.222	77.439	28.1467	16.1019	OsNCED3	9-cis-epoxycarotenoid dioxygenase 1, chloroplast precursor, putative, expressed	17.1.1.1.10	ABA	hormone metabolism.abscisic acid.synthesis-degradation.synthesis.9-cis-epoxycarotenoid dioxygenase
84	LOC_Os03g46260	1652.23	1053.32	824.964	1024.64	677.985	547.389		DUF581 domain containing protein, expressed	17.1.2	ABA	hormone metabolism.abscisic acid.signal transduction
85	LOC_Os03g57680	23.2626	58.8318	93.1767	91.3327	74.6689	116.71	aldehyde oxidase	aldehyde oxidase, putative, expressed	17.1.1.1.12	ABA	hormone metabolism.abscisic acid.synthesis-degradation.synthesis.abscisic aldehyde oxidase
86	LOC_Os03g57690	1031.77	2329.9	2808.96	1686.03	2860.84	3118.85	AAO3	aldehyde oxidase, putative, expressed	17.1.1.1.12	ABA	hormone metabolism.abscisic acid.synthesis-degradation.synthesis.abscisic aldehyde oxidase
87	LOC_Os03g59610	1847.75	1364.56	751.267	1657.62	1054.92	537.468		oxidoreductase, short chain dehydrogenase/reductase family protein, putative, expressed	17.1.1.1.11	ABA	hormone metabolism.abscisic acid.synthesis-degradation.synthesis.short chain alcohol dehydrogenmase (ABA2)
88	LOC_Os03g60900	205.979	133.586	131.909	172.227	144.471	109.228		expressed protein	17.1.3	ABA	hormone metabolism.abscisic acid.induced-regulated-responsive-activated
89	LOC_Os04g44500	124.206	121.451	73.4912	165.861	265.747	112.038		GEM, putative, expressed	17.1.3	ABA	hormone metabolism.abscisic acid.induced-regulated-responsive-activated
90	LOC_Os04g44510	116.171	222.497	168.17	142.154	347.37	108.952		GEM, putative, expressed	17.1.3	ABA	hormone metabolism.abscisic acid.induced-regulated-responsive-activated
91	LOC_Os04g44730	224.387	359.565	370.167	259.496	335.074	377.016		lanC-like protein 2, putative, expressed	17.1.2	ABA	hormone metabolism.abscisic acid.signal transduction
92	LOC_Os04g58000	42.7626	104.451	74.9273	268.81	115.688	116.29		B3 DNA binding domain containing protein, expressed	17.1.2	ABA	hormone metabolism.abscisic acid.signal transduction
93	LOC_Os04g58010	19.9272	48.9867	21.8871	162.434	123.647	50.4991	TF(B3DNA)	B3 DNA binding domain containing protein, expressed	17.1.2	ABA	hormone metabolism.abscisic acid.signal transduction
94	LOC_Os05g38290	99.9474	92.7163	276.207	128.309	49.4084	246.489		protein phosphatase 2C, putative, expressed	17.1.3	ABA	hormone metabolism.abscisic acid.induced-regulated-responsive-activated
95	LOC_Os05g44330	560.284	614.457	629.45	475.079	620.087	625.821		DJ-1 family protein, putative, expressed	17.1.2	ABA	hormone metabolism.abscisic acid.signal transduction
96	LOC_Os05g51510	1224.1	1124.82	916.42	1060.56	867.198	600.351		protein phosphatase 2C, putative, expressed	17.1.2	ABA	hormone metabolism.abscisic acid.signal transduction
97	LOC_Os06g04620	1396.22	1210.16	992.413	1516.13	1060.53	685.287		GDP-mannose 4,6 dehydratase 2, putative, expressed	17.1.3	ABA	hormone metabolism.abscisic acid.induced-regulated-responsive-activated
98	LOC_Os06g11430	1452.49	1334.5	1725.68	1594.15	1251.01	1682.2		GRAM domain containing protein, expressed	17.1.3	ABA	hormone metabolism.abscisic acid.induced-regulated-responsive-activated
99	LOC_Os07g07050	911.652	748.468	765.713	711.447	556.134	701.719		aldehyde oxidase, putative, expressed	17.1.1	ABA	hormone metabolism.abscisic acid.synthesis-degradation
100	LOC_Os07g18120	359.205	538.244	535.737	465.262	690.926	631.365		aldehyde oxidase, putative, expressed	17.1.1.1.12	ABA	hormone metabolism.abscisic acid.synthesis-degradation.synthesis.abscisic aldehyde oxidase
101	LOC_Os07g48200	2710.54	2531.53	1923.29	1773.68	1654.81	1514.39		B3 DNA binding domain containing protein, putative, expressed	17.1.2	ABA	hormone metabolism.abscisic acid.signal transduction
102	LOC_Os07g48690	1096.88	968.77	1382.42	691.786	868.794	1006.47		DUF630/DUF632 domains containing protein, putative, expressed	17.1.1	ABA	hormone metabolism.abscisic acid.synthesis-degradation
103	LOC_Os08g36860	479.749	231.655	1191.2	365.882	897.509	736.408	OsABA8ox2	cytochrome P450, putative, expressed	17.1.1.2.1	ABA	hormone metabolism.abscisic acid.synthesis-degradation.degradation.8-hydroxylase
104	LOC_Os08g43180	244.173	167.913	202.77	143.323	104.504	64.3981		expressed protein	17.1.1	ABA	hormone metabolism.abscisic acid.synthesis-degradation
105	LOC_Os09g01650	426.768	208.993	155.932	128.297	48.472	98.8143		peptidyl-prolyl cis-trans isomerase, FKBP-type, putative, expressed	17.1.3	ABA	hormone metabolism.abscisic acid.induced-regulated-responsive-activated
106	LOC_Os09g12270	440.964	471.309	371	618.49	376.43	345.806	OsFKBP53	peptidyl-prolyl cis-trans isomerase, FKBP-type, putative, expressed	17.1.3	ABA	hormone metabolism.abscisic acid.induced-regulated-responsive-activated
107	LOC_Os09g15670	44.9465	20.3908	27.5172	46.8108	17.3164	42.0538		protein phosphatase 2C, putative, expressed	17.1.3	ABA	hormone metabolism.abscisic acid.induced-regulated-responsive-activated
108	LOC_Os09g26400	1804	2100.32	4041.12	1777.3	2423.31	4624.38	OsDSG1	zinc finger, C3HC4 type domain containing protein, expressed	17.1.2	ABA	hormone metabolism.abscisic acid.signal transduction
109	LOC_Os09g27730	24.7223	48.9129	38.8434	27.7401	46.3765	32.8601		HVA22, putative, expressed	17.1.3	ABA	hormone metabolism.abscisic acid.induced-regulated-responsive-activated
110	LOC_Os09g29120	70.0253	62.3101	53.727	41.6153	12.5728	22.7741		GRAM domain containing protein, expressed	17.1.3	ABA	hormone metabolism.abscisic acid.induced-regulated-responsive-activated
111	LOC_Os10g09870	1239.19	1044.48	933.226	881.438	633.512	679.982		HVA22, putative, expressed	17.1.1	ABA	hormone metabolism.abscisic acid.synthesis-degradation
112	LOC_Os10g35480	525.575	484.25	634.871	391.856	352.152	541.215		lanC-like protein 2, putative, expressed	17.1.2	ABA	hormone metabolism.abscisic acid.signal transduction
113	LOC_Os11g38920	1639.9	1589.35	1351.84	1801.58	1587.79	1125.3		HVA22, putative, expressed	17.1.3	ABA	hormone metabolism.abscisic acid.induced-regulated-responsive-activated
114	LOC_Os12g06180	261.761	253.272	167.306	278.604	227.691	149.755		HVA22, putative, expressed	17.1.1	ABA	hormone metabolism.abscisic acid.synthesis-degradation
115	LOC_Os12g29400	36.9943	48.6548	80.8275	28.3192	70.3015	163.238		GRAM domain containing protein, expressed	17.1.3	ABA	hormone metabolism.abscisic acid.induced-regulated-responsive-activated
116	LOC_Os12g40010	2190.27	2680.37	1868.59	1389.42	1534.67	1327.7		expressed protein	17.1.1	ABA	hormone metabolism.abscisic acid.synthesis-degradation
117	LOC_Os12g42280	95.2454	82.0143	108.121	150.272	120.101	86.681		9-cis-epoxycarotenoid dioxygenase 1, chloroplast precursor, putative, expressed	17.1.1.1.10	ABA	hormone metabolism.abscisic acid.synthesis-degradation.synthesis.9-cis-epoxycarotenoid dioxygenase
118	LOC_Os12g44310	2518.1	3553.19	3356.81	2275.44	2661.02	3378.97		carotenoid cleavage dioxygenase, putative, expressed	17.1.1.1.10	ABA	hormone metabolism.abscisic acid.synthesis-degradation.synthesis.9-cis-epoxycarotenoid dioxygenase
119	LOC_Os01g01484	995.981	987.403	916.417	1199.93	1100.7	856.548		light-mediated development protein DET1, putative, expressed	NA	ABA	NA
120	LOC_Os01g46970	314.139	224.787	257.182	461.215	265.272	220.528		transcription factor, putative, expressed	NA	ABA	NA
121	LOC_Os01g62190	28.4591	5.3027	5.7266	7.5119	3.4694	11.6538		ZOS1-15 - C2H2 zinc finger protein, expressed	NA	ABA	NA
122	LOC_Os01g64730	873.217	818.83	1054.53	657.123	689.621	1086.9		bZIP transcription factor domain containing protein, expressed	NA	ABA	NA
123	LOC_Os02g10200	3038.19	3195.6	2760.03	3248.94	3610.51	2726.57		zinc finger A20 and AN1 domain-containing stress-associated protein, putative, expressed	NA	ABA	NA
124	LOC_Os02g47470	413.776	231.986	321.149	106.919	190.333	143.687	OsABA8ox1	cytochrome P450, putative, expressed	NA	ABA	NA
125	LOC_Os02g52780	550.828	582.439	569.313	720.136	672.443	716.927		bZIP transcription factor, putative, expressed	NA	ABA	NA
126	LOC_Os03g60560	5.1034	1.3959	13.8301	3.4657	19.0894	51.9769	ZFP182	ZOS3-21 - C2H2 zinc finger protein, expressed	NA	ABA	NA
127	LOC_Os04g37960	310.243	215.83	222.743	476.872	287.346	200.008		synaptonemal complex protein 2, putative, expressed	NA	ABA	NA
128	LOC_Os09g13570	2036.7	2417.15	2058.3	2670.69	3694.87	3174.08		CPuORF2 - conserved peptide uORF-containing transcript, expressed	NA	ABA	NA
129	LOC_Os09g15430	1071.99	1191.91	1211.08	1025.87	1034.87	1227.04		zinc finger family protein, putative, expressed	NA	ABA	NA
130	LOC_Os09g28390	346.781	236.511	191.653	82.0643	72.5504	75.9174		cytochrome P450, putative, expressed	NA	ABA	NA
